# Supplementary material for: Algorithm-Guided Treatment of Ulna Impaction Syndrome: A 10-Year Follow-Up Study of Ulna Shortening Osteotomy and Wafer Procedure
Source: J Clin Med. 2024 Jul 7;13(13):3972. doi: 10.3390/jcm13133972 (PMC11242476; doi:10.3390/jcm13133972)
Supplement: Supplementary file 1 [file jcm-13-03972-s001.zip]

Archive with 1 entries (1 files):
- jcm-3040873-supplementary.pdf
